# Supplementary material for: Eight-Fold Interpenetrating Diamondoid Coordination Polymers for Sensing Volatile Organic Compounds and Metal Ions
Source: Polymers (Basel). 2021 Sep 7;13(18):3018. doi: 10.3390/polym13183018 (PMC8470056; doi:10.3390/polym13183018)
Supplement: Supplementary file 1 [file polymers-13-03018-s001.zip]

Archive with 1 entries (1 files):
- polymers-1345810-supplementary.pdf
